# Supplementary material for: Increasing the melting temperature of VHH with the in silico free energy score
Source: Sci Rep. 2023 Mar 25;13:4922. doi: 10.1038/s41598-023-32022-8 (PMC10039853; doi:10.1038/s41598-023-32022-8)
Supplement: Supplementary file 2 — Supplementary Information 2. [file 41598_2023_32022_MOESM2_ESM.xlsx]

## Sheet: Table S1
Supplementary Table S1. Tm and dStability of wild type and mutants
Mutation	Conc. (mg/mL)	260/280	Tm (℃)	dStability
WT	1.28019	0.56	62.75	0
D1A	1.34843	0.54	61.75	N.C
V2A	0.769324	0.55	59	1.87806
V5A	0.658213	0.56	60	1.2999
E6A	0.581522	0.57	60	1.5656
S7A	0.538647	0.58	60.25	0.465579
G8A	0.641908	0.56	60	0.576595
G9A	0.864734	0.55	65	0.0740255
G10A	0.277778	0.63	60.5	0.84603
S11A	0.0283816	1.26	N.D.	0.516245
G15A	0.0966184	1.1	58	0.718016
R19A	0.044686	1.43	59.75	1.11217
S21A	0.0181159	1.72	N.D.	0.387157
C22A	0.309179	0.6	52.5	5.17801
S25A	1.30012	0.54	N.D.	0.389125
S27A	0.611111	0.54	59.5	0.641659
T28A	0.0332126	0.94	59	0.984032
E32A	0.137077	0.68	60	0.781097
Y33A	1.10628	0.56	60	3.00819
M34A	1.00906	0.55	64	1.56397
T35A	0.0791063	0.69	59	1.37251
W36A	0.801329	0.54	53.75	3.54662
F37A	0.342995	0.6	59	2.38176
R38A	1.16425	0.56	59.25	2.90506
Q39A	0.642512	0.58	53	0.683926
P41A	0.129831	0.78	60.75	0.535924
G42A	0.975845	0.63	60	0.87702
K43A	0.0126812	1.28	N.D.	0.839804
R45A	0.969203	0.58	62.5	1.19933
G47A	0.455918	0.56	58.5	0.260363
V48A	0.0471014	1.14	59.75	2.05686
L51A	0.0682367	0.78	58.75	2.45208
Y52A	0.124396	0.69	60.5	2.21916
N57A	0.554952	0.62	61.25	0.477276
Y59A	0.744565	0.57	55.75	2.04124
Y60A	0.864734	0.56	60	2.17871
S63A	0.314614	0.58	60.5	0.535215
V64A	1.17452	0.56	69	2.01333
R67A	0.675121	0.65	60	3.1474
T69A	1.10507	0.56	63.25	1.06929
I70A	1.06582	0.59	64	2.54091
Q72A	0.769928	0.59	61.75	1.3589
D73A	1.0936	0.54	65	0.832537
K74A	1.05133	0.55	64.75	1.8169
N77A	0.0301932	2.16	60	0.315283
Y80A	1.23853	0.61	61	2.1168
L81A	1.02597	0.6	62.5	2.66143
M83A	0.0555556	0.9	59.5	1.97491
D84A	0.0422705	1.3	58	0.899333
S85A	0.013285	1.41	N.D.	0.387539
K87A	1.12138	0.54	62.75	0.704998
S88A	0.22343	0.84	58	0.593657
E89A	0.986715	0.57	57.75	2.04938
T91A	0.192029	0.79	59.75	1.14849
I93A	1.12923	0.6	62.5	1.26993
Y94A	0.0247585	1.91	57.75	2.75379
T95A	1.16667	0.56	56	1.26313
C96A	0.0144928	1.07	58.5	4.71976
T99A	0.943237	0.55	63.75	1.3935
R100A	0.830314	0.58	64.75	1.60293
K101A	1.2814	0.58	59.75	1.01561
Y102A	1.0622	0.58	64	1.73571
V103A	1.08877	0.57	58.25	2.23114
R106A	1.09722	0.55	65.5	0.224326
F107A	1.22101	0.54	63.5	1.01402
L109A	0.0754831	0.7	59.25	2.77149
Q111A	1.19928	0.56	67.25	0.892641
S112A	1.2035	0.59	61	0.525284
S113A	0.517512	0.68	60.25	0.562814
W117A	0.71558	0.57	59	1.44787
G118A	0.968599	0.57	57.5	-0.105183
Q119A	1.3593	0.55	62.25	0.968394
G120A	0.217391	0.57	60.5	0.126231
T121A	1.13768	0.53	61	1.01033
Q122A	1.23128	0.55	61.25	0.87633
V123A	0.673913	0.55	59.5	1.95353
V125A	0.378623	0.66	54	1.9584
E6V	1.15761	0.57	65	1.3078
L18V	1.39614	0.54	61.75	1.07517
C22V	0.053744	0.82	60	3.66926
A24V	1.02476	0.55	66.25	-0.142535
Y33V	1.05435	0.58	60.25	1.5906
M34V	1.24698	0.56	64.75	0.92886
W36V	0.303744	0.56	58.75	2.28519
F37V	1.04952	0.54	59.5	1.52531
R38V	0.666063	0.56	54.5	2.11754
A49V	0.612923	0.55	58.25	-0.00789349
A50V	0.859903	0.55	60.5	1.02144
L51V	0.946256	0.55	63.5	1.26394
T53V	0.622585	0.57	58.5	0.575846
F68V	0.93599	0.55	59.5	1.85497
I70V	0.0778986	0.81	60	1.3875
Q72V	1.00604	0.54	66.25	0.377116
N77V	0.887681	0.54	63.25	0.349893
A79V	0.312802	0.57	60.25	-0.479926
L81V	0.168478	0.61	60.5	1.36454
M83V	1.01329	0.55	60.25	1.03941
D90V	0.0229469	1.15	58.5	1.6559
A92V	0.0271739	1.08	60	1.09072
Y94V	0.0374396	0.75	60	1.63526
C96V	0.0295894	0.66	60.25	4.66224
A98V	0.444444	0.57	61.5	-0.200923
A108V	1.36534	0.57	60.25	-0.0238733
A24L	0.899758	0.54	64.75	-1.01621
G26I	1.00302	0.54	64.5	-0.857006
A79F	1.14614	0.54	70	-0.897651
G97F	0.792271	0.57	59	-2.1542
A79C	1.20833	0.55	71.25	0.621451
A79E	0.14372	0.63	60.25	0.90747
A79H	0.323068	0.51	60	1.10679
A79I	1.02959	0.55	70	-0.736782
A79K	0.0634058	0.79	60.25	1.35554
A79L	1.29408	0.6	62.5	-0.45308
A79M	0.70471	0.57	59.5	-0.194587
A79N	1.17089	0.51	61	0.693054
A79P	0.0507246	0.57	60	1.23023
A79Q	0.705314	0.52	58	1.18785
A79R	0.474034	0.55	52.5	1.2971
A79S	1.38889	0.52	61.5	1.00698
A79T	1.1715	0.55	63	0.21944
A79W	1.33998	0.56	69	-0.570238
A79Y	1.13104	0.56	68	-0.131409
WT: Wild type
N.D.: Not detected
N.C.: Not calculated
Concentration (conc.) and 260/280 ratio values indicate those measured after purification.
Tm values indicate the average of duplicates.

## Sheet: Table S2
Supplementary Table S2. KD and EC50 values of wild type and mutants
Mutation	KD (pM)	EC50 (ng/uL)
WT	3.17±0.19	0.8914
A24L	43.6±1.3	447.7
G26I	25.0±0.3	69.24
A79F	12.1±0.2	16.8
G97F	6.00±0.40	3.071
A79C	3.74±0.03	10.36
A79I	4.92±0.12	0.8905
A79W	14.9±0.1	2017
A79Y	5.57±0.04	29.58
A79T	13.1±0.4	432.4
A79L	6.54±0.03	1.377
A79S	11.7±0.0	6.898
A79N	8.04±0.07	6.008
A79V	3.66±0.13	2.436
A79E	N.D.	91.2
A79K	N.D.	78.07
A79H	23.1±0.0	130.9
A79P	N.D.	954.3
A79M	6.91±0.10	4.359
A79Q	7.20±0.03	9.219
A79R	26.0±0.1	29.59
WT: Wild type
N.D.: Not detected

## Sheet: Table S3
Supplementary Table S3. Number of interactions between VHH paratopes and the antigen lysozyme.
	Hydrophobic interaction											Ionic interaction											Hydrogen bond
Mutant	E32	Y52	H54	T55	K101	Y102	P104	R106	F107	S113	D115	E32	Y52	H54	T55	K101	Y102	P104	R106	F107	S113	D115	E32	Y52	H54	T55	K101	Y102	P104	R106	F107	S113	D115
Wild type (crystal structure)	0	8	9	0	5	13	20	6	47	0	0	1	0	0	0	1	0	0	0	0	0	1	0	0	1	1	0	3	0	0	0	0	0
Wild type (model)	2	9	11	0	6	15	23	4	47	0	0	0	0	0	0	0	0	0	0	0	0	1	0	0	0	1	0	2	0	0	0	0	0
A24L	3	10	4	1	5	8	25	0	41	0	0	0	0	0	0	0	0	0	0	0	0	1	0	1	0	0	0	1	0	0	0	0	0
A79C	0	7	0	1	6	12	20	4	53	0	0	0	0	0	0	0	0	0	0	0	0	0	0	0	0	0	0	2	0	0	0	0	0
A79E	2	11	11	1	9	19	23	3	43	0	0	0	0	0	0	0	0	0	0	0	0	0	0	0	0	1	0	2	0	0	0	0	0
A79F	4	8	2	1	5	8	22	0	42	0	0	0	0	0	0	0	0	0	0	0	0	0	0	1	0	0	0	1	0	0	0	0	0
A79H	4	12	5	0	6	6	23	1	47	0	0	1	0	0	0	0	0	0	0	0	0	1	0	1	0	0	0	0	0	0	0	0	0
A79I	1	12	8	0	6	18	25	3	36	0	0	0	0	0	0	0	0	0	0	0	0	0	0	0	1	1	0	1	0	0	0	0	0
A79K	0	9	6	1	6	14	22	1	55	0	0	0	0	0	0	0	0	0	0	0	0	0	0	0	0	0	0	1	0	0	0	0	0
A79L	0	9	1	1	6	14	21	3	55	0	0	0	0	0	0	0	0	0	0	0	0	0	0	0	0	0	0	2	0	0	0	0	0
A79M	0	8	1	1	7	16	21	3	52	0	0	0	0	0	0	0	0	0	0	0	0	0	0	1	0	0	0	2	0	0	0	0	0
A79N	4	9	3	1	3	6	23	0	43	0	0	0	0	0	0	0	0	0	0	0	0	0	0	1	0	0	0	1	0	0	0	0	0
A79P	2	9	1	1	8	21	25	3	42	0	0	0	0	0	0	0	0	0	0	0	0	1	0	0	0	0	0	1	0	0	0	0	0
A79Q	0	8	0	1	9	14	20	3	53	0	0	0	0	0	0	0	0	0	0	0	0	1	0	0	0	0	0	2	0	0	0	0	0
A79R	3	9	6	0	10	31	24	3	46	0	0	0	0	0	0	0	0	0	0	0	0	0	0	0	0	1	0	1	0	0	0	0	0
A79S	0	8	2	1	6	9	24	5	52	0	0	0	0	0	0	0	0	0	0	0	0	0	0	1	0	0	0	2	0	0	0	0	0
A79T	3	9	7	0	6	33	24	4	49	0	0	0	0	0	0	0	0	0	0	0	0	0	0	0	0	1	0	1	0	0	0	0	0
A79V	1	13	2	0	9	19	27	3	38	0	0	0	0	0	0	0	0	0	0	0	0	1	0	0	0	1	0	1	0	0	0	0	0
A79W	1	12	1	0	7	19	23	4	52	0	0	0	0	0	0	0	0	0	0	0	0	0	0	1	0	1	0	1	0	0	0	0	0
A79Y	2	9	8	0	6	19	24	5	46	0	0	0	0	0	0	0	0	0	0	0	0	0	0	0	0	1	0	0	0	0	0	0	0
G26I	1	12	3	0	5	20	23	3	39	0	0	0	0	0	0	0	0	0	0	0	0	1	0	0	1	1	0	1	0	0	0	0	0
G97F	0	10	1	1	7	10	23	6	54	0	0	0	0	0	0	0	0	0	0	0	0	0	0	1	0	0	0	1	0	0	0	0	0
